# Supplementary material for: Analyses of transcriptomes and the first complete genome of Leucocalocybe mongolica provide new insights into phylogenetic relationships and conservation
Source: Sci Rep. 2021 Feb 3;11:2930. doi: 10.1038/s41598-021-81784-6 (PMC7858605; doi:10.1038/s41598-021-81784-6)
Supplement: Supplementary file 1 — Supplementary Information 1. [file 41598_2021_81784_MOESM1_ESM.xlsx]

## Sheet: Title
Supplementary Information Analyses of transcriptomes and the first complete genome of Leucocalocybe mongolica provide new insights into phylogenetic relationships and conservation. Mingzheng Duan, Haiying Bao and Tolgor Bau* Key Laboratory of Edible Fungi Resources and Utilization (North), Ministry of Agriculture and Rural Affairs, Jilin Agricultural University, Changchun, Jilin 130118, China Lis…

## Sheet: Table S1
	Table S1. Evaluation of fungal single-copy orthologs in L. mongolica according to BUSCO.
	BUSCO Statistics	Number	Percent(%)
	Complete BUSCO(C)	1271	95.2
	Complete and single-copy BUSCO (S)	1260	94.4
	Complete and duplicated BUSCO (D)	11	0.8
	Fragmented BUSCO (F)	47	3.5
	Missing BUSCO (M)	17	1.3
	Total BUSCO groups searched	1335

## Sheet: Table S2
	Table S2. Statistics for Illumina data from L. mongolica with 17000000 Clean Reads by random selection from illumina data.(1) High-quality reads: the total number of reads used for alignment. (2) High-quality bases: the total amount of DNA bases used in the alignment. (3) Mapping rate: the ratio of mapped bases to total bases; (4) Mean Depth: the average coverage of reads in a contig; (5) Coverag…
	Sample	Leucocalocybe mongolica
	Genome Length	45983313
	Clean Reads	17000000
	Clean Bases(bp)	2550000000
	Mapped Reads	16436800
	Mapping Rate (%)	96.69
	Mean Depth	46.09
	Coverage Rate (%)	99.94
	Coverage at least 4X (%)	99.9
	Coverage at least 10X (%)	99.81
	Coverage at least 20X (%)	99.33
	Mapped Bases(bp)	2449660327
	Mapping Bases Rate (%)	96.07
	Duplication Read Rate (%)	13.62
	Duplication Base Rate (%)	13.52

## Sheet: Table S3
	Table S3. Statistics of GC base content of L. mongolica.
	Nucleotide representation	Number of bases	Percent(%)
	A	12181968	26.49
	T	12161168	26.45
	C	10816720	23.52
	G	10825295	23.54
	GC	21642015	47.06
	Sum	45985151	100

## Sheet: Table S4
	Table S4. Gene function annotation statistics of L. mongolica.
	Database	Count	Percent(%)
	eggNOG	2457	21.18
	PFAM	7049	60.77
	NCBI nr	5159	44.47
	KO	3380	29.14
	Map	2144	18.48
	NCBI nt	100	0.86
	GO	6855	59.1
	Total annotations	7630	65.78
	Total unique genes identified	11599

## Sheet: Table S5
	Table S5. Statistical results of repeated sequence classification of L. mongolica. The TE represents Transposon element. DNA represents DNA transposons with DNA-DNA transposons. LINE represents Long interspersed nuclear elements. SINE represents short interspersed nuclear elements. LTR represents Long terminal repeat. RepBase represents TEs and TE proteins are based on the RepBase library respect…
	Type	Repbase TEs		TE proteins		RepeatModeler		Combined TEs
		Length(bp)	% in genome	Length(bp)	% in genome	Length(bp)	% in genome	Length(bp)	% in genome
	DNA	0	0	117342	0.26	1415003	3.08	1447653	3.15
	LINE	0	0	402135	0.87	1167758	2.54	1215908	2.64
	SINE	0	0	0	0	0	0	0	0
	LTR	435831	0.95	2508292	5.45	3545412	7.71	4412524	9.6
	Unknown	0	0	0	0	4170925	9.07	4170925	9.07
	Other	373312	0.81	558559	1.21	952733	2.07	1165022	2.53
	Total	809143	1.76	3579457	7.78	11185775	24.32	12156006	26.43

## Sheet: Table S6
	Table S6. statistics of Non-coding RNA of L. mongolica.
	Type		Copy	Average length(bp)	Total length(bp)	percentage in genome(%)
	miRNA		2	91	182	0.0004
	tRNA		196	88.3316	17313	0.03765
	rRNA	18S	13	493.615	6417	0.013955
		28S	0	0	0	0
		5.8S	5	151.4	757	0.00165
		5S	3	119	357	0.00078
	snRNA	CD-box	10	94.8	948	0.00206
		HACA-box	0	0	0	0
		splicing	13	143.462	1865	0.00406

## Sheet: Table S7
	Table S7. Statistics of distribution of clusters of genes among species based on the GeneFamily approach.
	Species	Genes number	Genes in families	Unclustered genes	Family number	Unique families	Average genes per family
	AB	9892	8684	1208	6594	181	1.32
	CG	17706	14413	3293	8142	715	1.77
	LA	15753	12359	3394	9721	390	1.27
	LB	20789	16313	4476	10356	985	1.58
	LN	14006	11430	2576	9294	221	1.23
	TM	16374	13193	3181	8614	989	1.53
	LM	11599	10344	1255	8780	95	1.18

## Sheet: Table S8
Table S8. The GO annotation of 390 unique leak gene clusters of L. mongolica in 6 species of Tricholomataceae. One cluseter represent a gene family.
ID of GO database	Biological process	Count of mapping cluster	ID of GO database	Molecular function	Count of mapping cluster	ID of GO database	Cellular component	Count of mapping cluster
GO:0000003	reproduction	2	GO:0000166	nucleotide binding	1	GO:0005575	cellular component	1
GO:0000280	nuclear division	2	GO:0001882	nucleoside binding	1	GO:0005622	intracellular	2
GO:0005975	carbohydrate metabolic process	4	GO:0003674	molecular function	2	GO:0005634	nucleus	4
GO:0005976	polysaccharide metabolic process	1	GO:0003676	nucleic acid binding	2	GO:0016020	membrane	3
GO:0006066	alcohol metabolic process	1	GO:0004871	signal transducer activity	1	GO:0044464	cell part	4
GO:0006082	organic acid metabolic process	15	GO:0005488	binding	2
GO:0006091	generation of precursor metabolites and energy	1	GO:0005515	protein binding	1
GO:0006139	nucleobase-containing compound metabolic process	22	GO:0008233	peptidase activity	1
GO:0006259	DNA metabolic process	6	GO:0016491	oxidoreductase activity	3
GO:0006260	DNA replication	5	GO:0016740	transferase activity	7
GO:0006281	DNA repair	3	GO:0016787	hydrolase activity	3
GO:0006323	DNA packaging	1	GO:0016853	isomerase activity	1
GO:0006354	DNA-templated transcription, elongation	2	GO:0043167	ion binding	4
GO:0006396	RNA processing	19	GO:0051213	dioxygenase activity	1
GO:0006412	translation	21
GO:0006457	protein folding	6
GO:0006464	cellular protein modification process	10
GO:0006508	proteolysis	9
GO:0006518	peptide metabolic process	10
GO:0006629	lipid metabolic process	5
GO:0006725	cellular aromatic compound metabolic process	28
GO:0006766	vitamin metabolic process	1
GO:0006793	phosphorus metabolic process	4
GO:0006807	nitrogen compound metabolic process	45
GO:0006810	transport	23
GO:0006811	ion transport	5
GO:0006818	hydrogen transport	1
GO:0006865	amino acid transport	2
GO:0006928	movement of cell or subcellular component	1
GO:0006996	organelle organization	11
GO:0007005	mitochondrion organization	10
GO:0007029	endoplasmic reticulum organization	1
GO:0007049	cell cycle	6
GO:0007154	cell communication	9
GO:0008150	biological_process	93
GO:0008152	metabolic process	93
GO:0008283	cell proliferation	1
GO:0008655	pyrimidine-containing compound salvage	2
GO:0009116	nucleoside metabolic process	2
GO:0009117	nucleotide metabolic process	1
GO:0009308	amine metabolic process	3
GO:0009987	cellular process	55
GO:0015031	protein transport	14
GO:0015849	organic acid transport	2
GO:0015893	drug transport	2
GO:0016032	viral process	2
GO:0016043	cellular component organization	22
GO:0016050	vesicle organization	1
GO:0016070	RNA metabolic process	32
GO:0016192	vesicle-mediated transport	9
GO:0019538	protein metabolic process	18
GO:0022406	membrane docking	2
GO:0022411	cellular component disassembly	1
GO:0022607	cellular component assembly	11
GO:0031647	regulation of protein stability	1
GO:0032196	transposition	1
GO:0032501	multicellular organismal process	2
GO:0032502	developmental process	4
GO:0032989	cellular component morphogenesis	1
GO:0034622	cellular macromolecular complex assembly	11
GO:0042180	cellular ketone metabolic process	4
GO:0042254	ribosome biogenesis	11
GO:0043094	cellular metabolic compound salvage	1
GO:0043101	purine-containing compound salvage	1
GO:0043170	macromolecule metabolic process	59
GO:0043412	macromolecule modification	9
GO:0043603	cellular amide metabolic process	9
GO:0044237	cellular metabolic process	66
GO:0044238	primary metabolic process	46
GO:0044255	cellular lipid metabolic process	6
GO:0044419	interspecies interaction between organisms	2
GO:0045229	external encapsulating structure organization	2
GO:0045333	cellular respiration	1
GO:0046483	heterocycle metabolic process	27
GO:0046903	secretion	2
GO:0048771	tissue remodeling	1
GO:0050896	response to stimulus	15
GO:0051179	localization	14
GO:0051186	cofactor metabolic process	4
GO:0051234	establishment of localization	24
GO:0051258	protein polymerization	1
GO:0051276	chromosome organization	2
GO:0051301	cell division	4
GO:0051604	protein maturation	1
GO:0051641	cellular localization	11
GO:0051704	multi-organism process	4
GO:0065003	macromolecular complex assembly	6
GO:0065007	biological regulation	21
GO:0071555	cell wall organization	2

## Sheet: Table S9
	Table S9. Statistics of CAZymes of ten filamentous fungi including L. mongolica. The annotation form http://bcb.unl.edu/dbCAN2/download/Databases/CAZyDB.07312019.fam-activities.txt.
	CAZyme module	Gene family	Leucocalocybe mongolica	Clitocybe gibba	Lepista nuda	Volvariella volvacea	Lentinus edodes	Pleurotus ostreatus	Trametes versicolor	Laccaria amethystina	Laccaria bicolor	Tricholoma matsutake	Annotation
	Auxiliary Activities (AAs)	AA1	11	15	24	11	17	14	10	8	15	16	Laccase / p-diphenol:oxygen oxidoreductase / ferroxidase (EC 1.10.3.2); ; ferroxidase (EC 1.10.3.-); Laccase-like multicopper oxidase (EC 1.10.3.-)
		AA10	1	3	4	5	3	6	3	7	6	5	AA10 (formerly CBM33) proteins are copper-dependent lytic polysaccharide monooxygenases (LPMOs); some proteins have been shown to act on chitin, others on cellulose; lytic cellulose monooxygenase (C1-hydroxylating) (EC 1.14.99.54); lytic cellulose monooxygenase (C4-dehydrogenating)(EC 1.14.99.56); lytic chitin monooxygenase (EC 1.14.99.53)
		AA12	3	1	3	3	0	1	0	0	0	0	The pyrroloquinoline quinone-dependent oxidoreductase activity was demonstrated for the CC1G_09525 protein of Coprinopsis cinerea.
		AA14	0	2	3	2	2	1	4	3	3	2	AA14 proteins are copper-dependent lytic polysaccharide monooxygenases (LPMOs); cleavage of xylan with oxidation of C-1 has been demonstrated for two AA14 LPMOs from Trametes coccinea (Pycnoporus coccineus); lytic xylan monooxygenase / xylan oxidase (glycosidic bond-cleaving) (EC 1.-.-.-)
		AA2	2	9	2	7	5	9	26	1	1	0	manganese peroxidase (EC 1.11.1.13); versatile peroxidase (EC 1.11.1.16); lignin peroxidase (EC 1.11.1.14); peroxidase (EC 1.11.1.-)
		AA3	23	31	30	23	15	24	15	14	13	11	cellobiose dehydrogenase (EC 1.1.99.18); glucose 1-oxidase (EC 1.1.3.4); aryl alcohol oxidase (EC 1.1.3.7); alcohol oxidase (EC 1.1.3.13); pyranose oxidase (EC 1.1.3.10)
		AA5	14	5	16	4	7	15	9	8	11	5	Oxidase with oxygen as acceptor (EC 1.1.3.-); galactose oxidase (EC 1.1.3.9); glyoxal oxidase (EC 1.2.3.15); alcohol oxidase (EC 1.1.3.13)
		AA6	1	1	1	0	1	2	1	2	2	1	1,4-benzoquinone reductase (EC. 1.6.5.6)
		AA7	0	0	1	0	0	0	0	0	0	0	glucooligosaccharide oxidase (EC 1.1.3.-); chitooligosaccharide oxidase (EC 1.1.3.-)
		AA8	0	0	0	0	0	0	1	0	0	0	Iron reductase domain
		AA9	18	15	24	21	8	25	17	2	4	2	AA9 (formerly GH61) proteins are copper-dependent lytic polysaccharide monooxygenases (LPMOs); cleavage of cellulose chains with oxidation of carbons C1 and/or C4 and C-6); lytic cellulose monooxygenase (C1-hydroxylating) (EC 1.14.99.54); lytic cellulose monooxygenase (C4-dehydrogenating) (EC 1.14.99.56)
	Carbohydrate-Binding Modules (CBMs)	CBM1	25	27	30	42	23	42	21	0	1	4	Modules of approx. 40 residues found almost exclusively in fungi. The cellulose-binding function has been demonstrated in many cases, and appears to be mediated by three aromatic residues separated by about 10.4 angstrom and which form a flat surface. The only non-fungal occurence of CBM1 is in an algal non-hydrolytic polysaccharide-binding protein which is composed of four repeated CBM1 modules.…
		CBM13	9	13	12	9	4	23	5	10	12	6	Modules of approx. 150 residues which always appear as a threefold internal repeat. The only apparent exception to this, xylanase II of Actinomadura sp. FC7 (GenBank U08894), is in fact not completely sequenced. These modules were first identified in several plant lectins such as ricin or agglutinin of Ricinus communis which bind galactose residues. The three-dimensional structure of a plant lect…
		CBM18	1	1	3	1	2	1	2	2	1	0	Modules of approx. 40 residues. The chitin-binding function has been demonstrated in many cases. These modules are found attached to a number of chitinase catalytic domains, but also in non-catalytic proteins either in isolation or as multiple repeats.
		CBM2	0	0	0	2	0	0	0	0	0	0	Modules of approx. 100 residues and which are found in a large number of bacterial enzymes. The cellulose-binding function has been demonstrated in many cases. Several of these modules have been shown to also bind chitin or xylan.
		CBM20	4	10	4	5	6	3	3	1	1	1	The granular starch-binding function has been demonstrated in several cases. Interact strongly with cyclodextrins. Often designated as starch-binding domains (SBD).
		CBM21	0	0	0	0	2	1	0	0	0	0	Modules of approx. 100 residues. The granular starch-binding function has been demonstrated in one case. Sometimes designated as starch-binding domains (SBD).
		CBM24	0	0	0	0	1	0	0	0	0	1	alpha-1,3-glucan (mutan)-binding function demonstrated in two cases (PMID:10636904)
		CBM32	0	0	0	0	0	0	0	0	1	0	Binding to galactose and lactose has been demonstrated for the module of Micromonospora viridifaciens sialidase (PMID: 16239725). Binding to polygalacturonic acid has been shown for a Yersinia member (PMID: 17292916). Binding to LacNAc (beta-D-galactosyl-1,4-beta-D-N-acetylglucosamine) has been shown for an N-acetylglucosaminidase from Clostridium perfingens (PMID: 16990278).
		CBM35	1	2	3	1	3	1	1	0	0	1	Modules of approx. 130 residues. A module that is conserved in three Cellvibrio xylan-degrading enzymes binds to xylan and the interaction is calcium dependent, while a module from a Cellvibrio mannanase binds to decorated soluble mannans and mannooligosaccharides. A module in a
		CBM43	2	5	3	2	3	3	2	4	4	3	Modules of approx. 90-100 residues found at the C-terminus of GH17 or GH72 enzymatic modules and also sometimes isolated. CBM43 modules sometimes carry a C-terminal membrane anchor. The beta-1,3-glucan binding function has been demonstrated with the olive pollen protein Ole e 10.
		CBM47	0	1	0	0	1	0	0	0	0	2	Modules of approx 150 residues. Fucose-binding activity demonstrated
		CBM48	2	1	2	0	1	1	1	0	1	1	Modules of approx. 100 residues with glycogen-binding function, appended to GH13 modules. Also found in the beta subunit (glycogen-binding) of AMP-activated protein kinases (AMPK)
		CBM5	3	2	2	2	3	3	5	1	1	2	Modules of approx. 60 residues found in bacterial enzymes. Chitin-binding described in several cases. Distantly related to the CBM12 family.
		CBM50	3	10	8	4	4	3	7	3	7	4	Modules of approx. 50 residues found attached to various enzymes from families GH18, GH19, GH23, GH24, GH25 and GH73, i.e. enzymes cleaving either chitin or peptidoglycan. Binding to chitopentaose demonstrated in the case of Pteris ryukyuensis chitinase A [Ohnuma T et al. (2008) J. Biol. Chem. 283:5178-87 (PMID: 18083709)]. CBM50 modules are also found in a multitude of other enzymes targeting th…
		CBM6	0	1	0	0	0	0	0	0	0	0	Modules of approx. 120 residues. The cellulose-binding function has been demonstrated in one case on amorphous cellulose and beta-1,4-xylan. Some of these modules also bind beta-1,3-glucan, beta-1,3-1,4-glucan, and beta-1,4-glucan.
		CBM66	0	0	0	1	0	0	0	0	0	0	The CBM66 module, derived from the Bacillus subtilis exo-acting beta-fructosidase SacC, targets the terminal fructoside residue of fructans.
		CBM67	0	0	0	0	0	7	0	0	0	0	Fujimoto et al. [PMID : 23486481] disclosed the L-rhamnose binding activity and 3-D structure of the CBM67 of Streptomyces avermitilis alpha-L-rhamnosidase (SaRha78A);
	Carbohydrate Esterases (CEs)	CE0	0	1	1	0	0	1	1	0	0	0	See below.
		CE1	0	0	0	0	0	1	0	0	0	0	acetyl xylan esterase (EC 3.1.1.72); cinnamoyl esterase (EC 3.1.1.-); feruloyl esterase (EC 3.1.1.73); carboxylesterase (EC 3.1.1.1); S-formylglutathione hydrolase (EC 3.1.2.12); diacylglycerol O-acyltransferase (EC 2.3.1.20); trehalose 6-O-mycolyltransferase (EC 2.3.1.122)
		CE12	1	2	5	1	1	2	0	0	0	0	pectin acetylesterase (EC 3.1.1.-); rhamnogalacturonan acetylesterase (EC 3.1.1.-); acetyl xylan esterase (EC 3.1.1.72)
		CE15	0	1	0	0	1	0	1	0	0	0	4-O-methyl-glucuronoyl methylesterase (EC 3.1.1.-)
		CE16	4	5	6	4	4	5	4	4	4	5	acetylesterase (EC 3.1.1.6) active on various carbohydrate acetyl esters
		CE4	5	7	9	7	5	9	4	10	11	4	acetyl xylan esterase (EC 3.1.1.72); chitin deacetylase (EC 3.5.1.41); chitooligosaccharide deacetylase (EC 3.5.1.-); peptidoglycan GlcNAc deacetylase (EC 3.5.1.-); peptidoglycan N-acetylmuramic acid deacetylase (EC 3.5.1.-).
		CE5	6	5	6	1	0	0	0	1	1	0	acetyl xylan esterase (EC 3.1.1.72); cutinase (EC 3.1.1.74)
		CE8	2	3	3	2	1	1	1	2	4	1	pectin methylesterase (EC 3.1.1.11).
	Glycoside Hydrolases (GHs)	GH0	1	2	2	2	2	3	2	2	3	2	Glycoside hydrolases not yet assigned to a family.
		GH1	1	2	3	2	1	2	2	0	0	1	beta-glucosidase (EC 3.2.1.21); beta-galactosidase (EC 3.2.1.23); beta-mannosidase (EC 3.2.1.25); beta-glucuronidase (EC 3.2.1.31); beta-xylosidase (EC 3.2.1.37); beta-D-fucosidase (EC 3.2.1.38); phlorizin hydrolase (EC 3.2.1.62); exo-beta-1,4-glucanase (EC 3.2.1.74); 6-phospho-beta-galactosidase (EC 3.2.1.85); 6-phospho-beta-glucosidase (EC 3.2.1.86); strictosidine beta-glucosidase (EC 3.2.1.105…
		GH10	1	2	3	1	1	0	1	0	0	0	endo-1,4-beta-xylanase (EC 3.2.1.8); endo-1,3-beta-xylanase (EC 3.2.1.32); tomatinase (EC 3.2.1.-); xylan endotransglycosylase (EC 2.4.2.-); endo-beta-1,4-glucanase (EC 3.2.1.4)
		GH105	2	1	1	2	1	1	0	0	0	0	unsaturated rhamnogalacturonyl hydrolase (EC 3.2.1.172); d-4,5-unsaturated beta-glucuronyl hydrolase (EC 3.2.1.-); d-4,5-unsaturated alpha-galacturonidase (EC 3.2.1.-)
		GH11	1	0	1	0	0	0	0	0	0	0	endo-beta-1,4-xylanase (EC 3.2.1.8); endo-beta-1,3-xylanase (EC 3.2.1.32)
		GH115	1	2	1	3	2	1	2	0	0	0	xylan alpha-1,2-glucuronidase (3.2.1.131); alpha-(4-O-methyl)-glucuronidase (3.2.1.-)
		GH12	6	4	6	2	5	2	5	2	3	1	endoglucanase (EC 3.2.1.4); xyloglucan hydrolase (EC 3.2.1.151); beta-1,3-1,4-glucanase (EC 3.2.1.73); xyloglucan endotransglycosylase (EC 2.4.1.207)
		GH125	1	1	1	1	1	1	1	0	0	1	exo-alpha-1,6-mannosidase (EC 3.2.1.-)
		GH128	1	2	1	3	2	2	2	3	3	2	beta-1,3-glucanase (EC 3.2.1.39)
		GH13	7	7	9	7	17	9	7	7	16	7	alpha-amylase (EC 3.2.1.1); pullulanase (EC 3.2.1.41); cyclomaltodextrin glucanotransferase (EC 2.4.1.19); cyclomaltodextrinase (EC 3.2.1.54); trehalose-6-phosphate hydrolase (EC 3.2.1.93); oligo-alpha-glucosidase (EC 3.2.1.10); maltogenic amylase (EC 3.2.1.133); neopullulanase (EC 3.2.1.135); alpha-glucosidase (EC 3.2.1.20); maltotetraose-forming alpha-amylase (EC 3.2.1.60); isoamylase (EC 3.2.1…
		GH131	1	0	1	1	0	0	0	1	1	0	broad specificity exo-beta-1,3/1,6-glucanase with endo-beta-1,4-glucanase activity (EC 3.2.1.-);
		GH134	0	2	1	1	0	0	0	0	0	0	endo-beta-1,4-mannanase (EC 3.2.1.78);
		GH135	1	6	1	0	0	0	1	0	0	0	alpha-1,4-galactosaminogalactan hydrolase (EC 3.2.1.-)
		GH145	1	1	1	1	1	1	1	0	0	0	L-Rhalpha-alpha-1,4-GlcA alpha-L-rhamnohydrolase (EC 3.2.1.-)
		GH146	0	0	0	0	1	0	0	0	0	0	beta-L-arabinofuranosidase (EC 3.2.1.185)
		GH15	1	2	1	1	1	1	1	1	1	1	glucoamylase (EC 3.2.1.3); glucodextranase (EC 3.2.1.70); alpha,alpha-trehalase (EC 3.2.1.28); dextran dextrinase (EC 2.4.1.2)
		GH152	1	7	3	3	4	3	8	1	2	1	beta-1,3-glucanase (EC 3.2.1.39)
		GH16	12	18	15	14	21	22	26	18	25	15	xyloglucan:xyloglucosyltransferase (EC 2.4.1.207); keratan-sulfate endo-1,4-beta-galactosidase (EC 3.2.1.103); endo-1,3-beta-glucanase / laminarinase (EC 3.2.1.39); endo-1,3(4)-beta-glucanase (EC 3.2.1.6); licheninase (EC 3.2.1.73); beta-agarase (EC 3.2.1.81); kappa;-carrageenase (EC 3.2.1.83); xyloglucanase (EC 3.2.1.151); endo-beta-1,3-galactanase (EC 3.2.1.181); [retaining] beta-porphyranase (…
		GH17	2	4	3	0	3	3	3	3	3	3	glucan endo-1,3-beta-glucosidase (EC 3.2.1.39); glucan 1,3-beta-glucosidase (EC 3.2.1.58); licheninase (EC 3.2.1.73); ABA-specific beta-glucosidase (EC 3.2.1.175); beta-1,3-glucanosyltransglycosylase (EC 2.4.1.-)
		GH18	9	16	17	9	16	13	15	10	10	9	chitinase (EC 3.2.1.14); lysozyme (EC 3.2.1.17); endo-beta-N-acetylglucosaminidase (EC 3.2.1.96); peptidoglycan hydrolase with endo-beta-N-acetylglucosaminidase specificity (EC 3.2.1.-); Nod factor hydrolase (EC 3.2.1.-); xylanase inhibitor; concanavalin B; narbonin
		GH19	3	5	3	4	2	4	4	4	3	4	chitinase (EC 3.2.1.14); lysozyme (EC 3.2.1.17)
		GH2	4	2	3	3	7	3	3	2	2	2	beta-galactosidase (EC 3.2.1.23) ; beta-mannosidase (EC 3.2.1.25); beta-glucuronidase (EC 3.2.1.31); alpha-L-arabinofuranosidase (EC 3.2.1.55); mannosylglycoprotein endo-beta-mannosidase (EC 3.2.1.152); exo-beta-glucosaminidase (EC 3.2.1.165); alpha-L-arabinopyranosidase (EC 3.2.1.-); beta-galacturonidase (EC 3.2.1.-); beta-xylosidase (EC 3.2.1.37); beta-D-galactofuranosidase (EC 3.2.1.146);
		GH20	3	3	3	1	3	2	5	1	3	3	beta-hexosaminidase (EC 3.2.1.52); lacto-N-biosidase (EC 3.2.1.140); beta-1,6-N-acetylglucosaminidase (EC 3.2.1.-); beta-6-SO3-N-acetylglucosaminidase (EC 3.2.1.-)
		GH23	0	1	1	1	0	1	0	1	1	0	lysozyme type G (EC 3.2.1.17); peptidoglycan lyase (EC 4.2.2.n1) also known in the literature as peptidoglycan lytic transglycosylase; chitinase (EC 3.2.1.14)
		GH24	3	0	3	1	0	2	0	1	2	0	lysozyme (EC 3.2.1.17)
		GH25	2	1	2	2	1	2	1	0	0	0	lysozyme (EC 3.2.1.17)
		GH26	0	0	0	0	1	0	0	0	0	0	beta-mannanase (EC 3.2.1.78); exo-beta-1,4-mannobiohydrolase (EC 3.2.1.100); beta-1,3-xylanase (EC 3.2.1.32); lichenase / endo-beta-1,3-1,4-glucanase (EC 3.2.1.73); mannobiose-producing exo-beta-mannanase (EC 3.2.1.-)
		GH27	3	1	2	2	5	2	2	1	1	1	alpha-galactosidase (EC 3.2.1.22); alpha-N-acetylgalactosaminidase (EC 3.2.1.49); isomalto-dextranase (EC 3.2.1.94); beta-L-arabinopyranosidase (EC 3.2.1.88); galactan:galactan galactosyltransferase (EC 2.4.1.-)
		GH28	6	6	9	3	9	5	8	3	5	1	polygalacturonase (EC 3.2.1.15); alpha-L-rhamnosidase (EC 3.2.1.40); exo-polygalacturonase (EC 3.2.1.67); exo-polygalacturonosidase (EC 3.2.1.82); rhamnogalacturonase (EC 3.2.1.171); rhamnogalacturonan alpha-1,2-galacturonohydrolase (EC 3.2.1.173); endo-xylogalacturonan hydrolase (EC 3.2.1.-)
		GH29	0	0	0	0	1	0	0	0	0	0	alpha-L-fucosidase (EC 3.2.1.51); alpha-1,3/1,4-L-fucosidase (EC 3.2.1.111)
		GH3	12	10	11	8	15	13	9	2	2	5	beta-glucosidase (EC 3.2.1.21); xylan 1,4-beta-xylosidase (EC 3.2.1.37); beta-glucosylceramidase (EC 3.2.1.45); beta-N-acetylhexosaminidase (EC 3.2.1.52); alpha-L-arabinofuranosidase (EC 3.2.1.55); glucan 1,3-beta-glucosidase (EC 3.2.1.58); glucan 1,4-beta-glucosidase (EC 3.2.1.74); isoprimeverose-producing oligoxyloglucan hydrolase (EC 3.2.1.120); coniferin beta-glucosidase (EC 3.2.1.126); exo-1…
		GH30	1	4	3	2	3	2	3	2	8	2	endo-beta-1,4-xylanase (EC 3.2.1.8); beta-glucosidase (3.2.1.21); beta-glucuronidase (EC 3.2.1.31); beta-xylosidase (EC 3.2.1.37); beta-fucosidase (EC 3.2.1.38); glucosylceramidase (EC 3.2.1.45); beta-1,6-glucanase (EC 3.2.1.75); glucuronoarabinoxylan endo-beta-1,4-xylanase (EC 3.2.1.136); endo-beta-1,6-galactanase (EC:3.2.1.164); [reducing end] beta-xylosidase (EC 3.2.1.-)
		GH31	8	7	6	6	6	7	6	4	4	5	alpha-glucosidase (EC 3.2.1.20); alpha-galactosidase (EC 3.2.1.22); alpha-mannosidase (EC 3.2.1.24); alpha-1,3-glucosidase (EC 3.2.1.84); sucrase-isomaltase (EC 3.2.1.48) (EC 3.2.1.10); alpha-xylosidase (EC 3.2.1.177); alpha-glucan lyase (EC 4.2.2.13); isomaltosyltransferase (EC 2.4.1.-); oligosaccharide alpha-1,4-glucosyltransferase (EC 2.4.1.161); sulfoquinovosidase (EC 3.2.1.-)
		GH32	0	0	0	0	0	1	3	0	0	0	invertase (EC 3.2.1.26); endo-inulinase (EC 3.2.1.7); beta-2,6-fructan 6-levanbiohydrolase (EC 3.2.1.64); endo-levanase (EC 3.2.1.65); exo-inulinase (EC 3.2.1.80); fructan beta-(2,1)-fructosidase/1-exohydrolase (EC 3.2.1.153); fructan beta-(2,6)-fructosidase/6-exohydrolase (EC 3.2.1.154); sucrose:sucrose 1-fructosyltransferase (EC 2.4.1.99); fructan:fructan 1-fructosyltransferase (EC 2.4.1.100); …
		GH33	0	0	1	0	0	1	0	0	0	0	sialidase or neuraminidase (EC 3.2.1.18); trans-sialidase (EC 2.4.1.-); anhydrosialidase (EC 4.2.2.15); Kdo hydrolase (EC 3.2.1.-); 2-keto-3-deoxynononic acid hydrolase / KDNase (EC 3.2.1.-)
		GH35	5	5	4	2	1	4	0	1	1	1	beta-galactosidase (EC 3.2.1.23); exo-beta-glucosaminidase (EC 3.2.1.165); exo-beta-1,4-galactanase (EC 3.2.1.-); beta-1,3-galactosidase (EC 3.2.1.-)
		GH36	0	0	0	1	1	2	0	1	1	0	alpha-galactosidase (EC 3.2.1.22); alpha-N-acetylgalactosaminidase (EC 3.2.1.49); stachyose synthase (EC 2.4.1.67); raffinose synthase (EC 2.4.1.82)
		GH37	3	3	3	2	3	3	3	3	3	3	alpha,alpha-trehalase (EC 3.2.1.28).
		GH38	2	2	2	2	4	2	2	2	2	2	alpha-mannosidase (EC 3.2.1.24); mannosyl-oligosaccharide alpha-1,2-mannosidase (EC 3.2.1.113); mannosyl-oligosaccharide alpha-1,3-1,6-mannosidase (EC 3.2.1.114); alpha-2-O-mannosylglycerate hydrolase (EC 3.2.1.170); mannosyl-oligosaccharide alpha-1,3-mannosidase (EC 3.2.1.-)
		GH39	1	0	1	0	1	0	0	0	0	0	alpha-L-iduronidase (EC 3.2.1.76); beta-xylosidase (EC 3.2.1.37).
		GH43	6	6	8	10	4	7	3	1	1	4	beta-xylosidase (EC 3.2.1.37); alpha-L-arabinofuranosidase (EC 3.2.1.55); xylanase (EC 3.2.1.8); alpha-1,2-L-arabinofuranosidase (EC 3.2.1.-); exo-alpha-1,5-L-arabinofuranosidase (EC 3.2.1.-); [inverting] exo-alpha-1,5-L-arabinanase (EC 3.2.1.-); beta-1,3-xylosidase (EC 3.2.1.-); [inverting] exo-alpha-1,5-L-arabinanase (EC 3.2.1.-); [inverting] endo-alpha-1,5-L-arabinanase (EC 3.2.1.99); exo-beta…
		GH44	1	1	1	1	0	1	0	0	0	0	endoglucanase (EC 3.2.1.4); xyloglucanase (EC 3.2.1.151)
		GH45	1	4	1	1	1	1	2	0	0	0	endoglucanase (EC 3.2.1.4); xyloglucan-specific endo-beta-1,4-glucanase / endo-xyloglucanase (EC 3.2.1.151); endo-beta-1,4-mannanase (EC 3.2.1.78)
		GH47	6	7	6	3	2	6	4	3	5	5	alpha-mannosidase (EC 3.2.1.113)
		GH5	13	18	22	11	16	14	15	26	21	11	endo-beta-1,4-glucanase / cellulase (EC 3.2.1.4); endo-beta-1,4-xylanase (EC 3.2.1.8); beta-glucosidase (EC 3.2.1.21); beta-mannosidase (EC 3.2.1.25); beta-glucosylceramidase (EC 3.2.1.45); glucan beta-1,3-glucosidase (EC 3.2.1.58); licheninase (EC 3.2.1.73); exo-beta-1,4-glucanase / cellodextrinase (EC 3.2.1.74); glucan endo-1,6-beta-glucosidase (EC 3.2.1.75); mannan endo-beta-1,4-mannosidase (E…
		GH51	2	4	5	3	3	3	2	0	0	1	endoglucanase (EC 3.2.1.4); endo-beta-1,4-xylanase (EC 3.2.1.8); beta-xylosidase (EC 3.2.1.37); alpha-L-arabinofuranosidase (EC 3.2.1.55); lichenase / endo-beta-1,3-1,4-glucanase (EC 3.2.1.73)
		GH53	1	1	1	1	2	1	1	0	0	0	endo-beta-1,4-galactanase (EC 3.2.1.89).
		GH55	2	4	4	3	2	3	2	2	2	4	exo-beta-1,3-glucanase (EC 3.2.1.58); endo-beta-1,3-glucanase (EC 3.2.1.39)
		GH6	2	0	1	3	1	1	1	0	0	0	endoglucanase (EC 3.2.1.4); cellobiohydrolase (EC 3.2.1.91)
		GH63	1	1	1	1	1	1	1	1	1	1	processing alpha-glucosidase (EC 3.2.1.106); alpha-1,3-glucosidase (EC 3.2.1.84); alpha-glucosidase (EC 3.2.1.20); mannosylglycerate alpha-mannosidase / mannosylglycerate hydrolase (EC 3.2.1.170); glucosylglycerate hydrolase (EC 3.2.1.208)
		GH7	3	0	0	2	0	8	4	0	0	1	endo-beta-1,4-glucanase (EC 3.2.1.4); reducing end-acting cellobiohydrolase (EC 3.2.1.176); chitosanase (EC 3.2.1.132); endo-beta-1,3-1,4-glucanase (EC 3.2.1.73)
		GH71	2	1	3	1	2	4	2	2	4	2	alpha-1,3-glucanase (EC 3.2.1.59).
		GH72	1	1	1	1	2	1	1	1	1	1	beta-1,3-glucanosyltransglycosylase (EC 2.4.1.-)
		GH75	0	2	2	0	1	0	0	4	3	1	chitosanase (EC 3.2.1.132)
		GH78	2	1	2	0	1	1	3	0	0	0	alpha-L-rhamnosidase (EC 3.2.1.40); rhamnogalacturonan alpha-L-rhamnohydrolase (EC 3.2.1.174); L-Rhap-alpha-1,3-D-Apif -specific alpha-1,3-L-rhamnosidase (EC 3.2.1.-)
		GH79	3	0	3	1	0	2	1	1	3	0	beta-glucuronidase (EC 3.2.1.31); hyaluronoglucuronidase (EC 3.2.1.36); heparanase (EC 3.2.1.166); baicalin beta-glucuronidase (EC 3.2.1.167); beta-4-O-methyl-glucuronidase (EC 3.2.1.-)
		GH81	1	0	1	0	0	0	0	0	0	1	endo-beta-1,3-glucanase (EC 3.2.1.39)
		GH88	1	1	1	1	1	2	1	1	1	1	d-4,5-unsaturated beta-glucuronyl hydrolase (EC 3.2.1.-)
		GH89	0	0	0	0	0	0	1	0	0	0	alpha-N-acetylglucosaminidase (EC 3.2.1.50)
		GH9	1	1	1	1	2	1	1	1	1	1	endoglucanase (EC 3.2.1.4); endo-beta-1,3(4)-glucanase / lichenase-laminarinase (EC 3.2.1.6); beta-glucosidase (EC 3.2.1.21); lichenase / endo-beta-1,3-1,4-glucanase (EC 3.2.1.73); exo-beta-1,4-glucanase / cellodextrinase (EC 3.2.1.74); cellobiohydrolase (EC 3.2.1.91); xyloglucan-specific endo-beta-1,4-glucanase / endo-xyloglucanase (EC 3.2.1.151); exo-beta-glucosaminidase (EC 3.2.1.165)
		GH92	3	3	3	2	2	3	2	2	2	2	mannosyl-oligosaccharide alpha-1,2-mannosidase (EC 3.2.1.113); mannosyl-oligosaccharide alpha-1,3-mannosidase (EC 3.2.1.-); mannosyl-oligosaccharide alpha-1,6-mannosidase (EC 3.2.1.-); alpha-mannosidase (EC 3.2.1.24); alpha-1,2-mannosidase (EC 3.2.1.-); alpha-1,3-mannosidase (EC 3.2.1.-); alpha-1,4-mannosidase (EC 3.2.1.-); mannosyl-1-phosphodiester alpha-1,P-mannosidase (EC 3.2.1.-)
		GH93	0	1	1	1	2	0	1	0	0	0	exo-alpha-L-1,5-arabinanase (EC 3.2.1.-)
		GH95	0	0	0	0	1	0	0	1	0	0	alpha-L-fucosidase (EC 3.2.1.51); alpha-1,2-L-fucosidase (EC 3.2.1.63); alpha-L-galactosidase (EC 3.2.1.-)
		GH99	1	1	1	1	1	1	1	1	1	1	glycoprotein endo-alpha-1,2-mannosidase (EC 3.2.1.130); mannan endo-1,2-alpha-mannanase (3.2.1.-)
	GlycosylTransferases (GTs)	GT0	3	4	5	4	12	5	5	4	6	4	Glycosyltransferases not yet assigned to a family
		GT1	4	6	6	7	6	4	3	5	6	6	UDP-glucuronosyltransferase (EC 2.4.1.17); zeatin O-beta-xylosyltransferase (EC 2.4.2.40); 2-hydroxyacylsphingosine 1-beta-galactosyltransferase (EC 2.4.1.45); N-acylsphingosine galactosyltransferase (EC 2.4.1.47); flavonol 3-O-glucosyltransferase (EC 2.4.1.91); anthocyanidin 3-O-glucosyltransferase (EC 2.4.1.115); sinapate 1-glucosyltransferase (EC 2.4.1.120); indole-3-acetate beta-glucosyltrans…
		GT13	0	0	0	1	0	0	0	0	0	0	alpha-1,3-mannosyl-glycoprotein beta-1,2-N-acetylglucosaminyltransferase (EC 2.4.1.101)
		GT15	3	6	4	3	9	4	5	3	3	3	glycolipid 2-alpha-mannosyltransferase (EC 2.4.1.131); GDP-Man: alpha-1,2-mannosyltransferase (EC 2.4.1.-).
		GT17	1	2	2	0	1	1	2	2	3	2	beta-1,4-mannosyl-glycoprotein beta-1,4-N-acetylglucosaminyltransferase (EC 2.4.1.144).
		GT18	0	0	0	0	0	1	0	0	0	0	alpha-1,3(6)-mannosylglycoprotein beta-1,6-N-acetyl-glucosaminyltransferase (EC 2.4.1.155).
		GT2	15	18	19	12	22	14	14	18	22	24	cellulose synthase (EC 2.4.1.12); chitin synthase (EC 2.4.1.16); dolichyl-phosphate beta-D-mannosyltransferase (EC 2.4.1.83); dolichyl-phosphate beta-glucosyltransferase (EC 2.4.1.117); N-acetylglucosaminyltransferase (EC 2.4.1.-); N-acetylgalactosaminyltransferase (EC 2.4.1.-); hyaluronan synthase (EC 2.4.1.212); chitin oligosaccharide synthase (EC 2.4.1.-); beta-1,3-glucan synthase (EC 2.4.1.34…
		GT20	2	2	4	3	3	3	3	6	4	4	alpha,alpha-trehalose-phosphate synthase [UDP-forming] (EC 2.4.1.15); Glucosylglycerol-phosphate synthase (EC 2.4.1.213); trehalose-6-P phosphatase (EC 3.1.3.12); [retaining] GDP-valeniol: validamine 7-phosphate valeniolyltransferase (EC 2.-.-.-)
		GT21	1	1	1	0	2	1	1	1	1	1	UDP-Glc: ceramide beta-glucosyltransferase (EC 2.4.1.80).
		GT22	4	4	4	3	5	3	4	4	4	5	Dol-P-Man: Man6GlcNAc2-PP-Dol alpha-1,2-mannosyltransferase (EC 2.4.1.259); Dol-P-Man: Man8GlcNAc2-PP-Dol alpha-1,2-mannosyltransferase (EC 2.4.1.261); Dol-P-Man: Man2-GlcNAc-phosphatidylinositol alpha-1,2-mannosyltransferase (EC 2.4.1.-); Dol-P-Man: Man3-GlcNAc-phosphatidylinositol alpha-1,2-mannosyltransferase (EC 2.4.1.-)
		GT24	1	1	1	0	1	1	1	1	1	2	UDP-Glc: glycoprotein alpha-glucosyltransferase (EC 2.4.1.-).
		GT3	0	1	1	1	2	1	2	1	1	2	glycogen synthase (EC 2.4.1.11).
		GT30	0	1	1	1	1	2	1	1	1	1	CMP-beta-KDO: alpha-3-deoxy-D-manno-octulosonic-acid (KDO) transferase (EC 2.4.99.-).
		GT31	1	2	1	2	2	2	2	2	2	2	N-acetyllactosaminide beta-1,3-N-acetylglucosaminyltransferase (EC 2.4.1.149); Glycoprotein-N-acetylgalactosamine 3-beta-galactosyltransferase (EC 2.4.1.122); fucose-specific beta-1,3-N-acetylglucosaminyltransferase (EC 2.4.1.-); globotriosylceramide beta-1,3-GalNAc transferase (EC 2.4.1.79); chondroitin synthase (beta-1,3-GlcUA and beta-1,4-GalNAc transferase (EC 2.4.1.175); chondroitin beta-1,3…
		GT32	0	1	1	1	1	0	1	1	1	1	alpha-1,6-mannosyltransferase (EC 2.4.1.-); alpha-1,4-N-acetylglucosaminyltransferase (EC 2.4.1.-); alpha-1,4-N-acetylgalactosaminyltransferase (EC 2.4.1.-); GDP-Man: inositol-phosphorylceramide transferase (EC 2.4.1.-); UDP-Gal: beta-galactoside alpha-1,4-galactosyltransferase (EC 2.4.1.-); UDP-Gal: lactose/N-acetyl-lactosamine alpha-1,4-galactosyltransferase (EC 2.4.1.-); UDP-Glc: protein alpha…
		GT33	1	1	1	1	2	1	1	1	1	1	GDP-Man: chitobiosyldiphosphodolichol beta-mannosyltransferase (EC 2.4.1.142).
		GT35	1	1	1	1	1	1	1	1	1	2	glycogen or starch phosphorylase (EC 2.4.1.1).
		GT39	3	3	3	3	5	3	3	4	6	3	Dol-P-Man: protein alpha-mannosyltransferase (EC 2.4.1.109)
		GT4	13	14	18	14	17	18	21	19	23	17	sucrose synthase (EC 2.4.1.13); sucrose-phosphate synthase (EC 2.4.1.14); alpha-glucosyltransferase (EC 2.4.1.52); lipopolysaccharide N-acetylglucosaminyltransferase (EC 2.4.1.56); phosphatidylinositol alpha-mannosyltransferase (EC 2.4.1.57); GDP-Man: Man1GlcNAc2-PP-dolichol alpha-1,3-mannosyltransferase (EC 2.4.1.132); GDP-Man: Man3GlcNAc2-PP-dolichol/Man4GlcNAc2-PP-dolichol alpha-1,2-mannosyltr…
		GT47	1	1	1	2	2	1	1	2	2	1	heparan beta-glucuronyltransferase (EC 2.4.1.225); xyloglucan beta-galactosyltransferase (EC 2.4.1.-); heparan synthase (EC 2.4.1.-); arabinan alpha-L-arabinosyltransferase (EC 2.4.2.-).
		GT48	2	3	5	3	11	3	2	3	4	2	1,3-beta-glucan synthase (EC 2.4.1.34)
		GT49	1	1	1	0	1	1	1	0	0	1	beta-1,3-N-acetylglucosaminyltransferase (EC 2.4.1.-).
		GT50	0	0	0	1	0	1	1	0	0	0	Dol-P-Man alpha-1,4-mannosyltransferase (EC 2.4.1.-)
		GT51	1	1	1	1	1	1	1	1	1	1	murein polymerase (EC 2.4.1.129).
		GT57	3	3	3	3	3	3	3	3	3	3	Dol-P-Glc: alpha-1,3-glucosyltransferase (EC 2.4.1.-)
		GT58	1	1	1	0	1	1	1	1	1	1	Dol-P-Man: Man5GlcNAc2-PP-Dol alpha-1,3-mannosyltransferase (EC 2.4.1.258)
		GT59	1	1	1	0	1	1	1	1	1	1	Dol-P-Glc: Glc2Man9GlcNAc2-PP-Dol alpha-1,2-glucosyltransferase (EC 2.4.1.256)
		GT66	2	2	2	1	3	2	2	1	2	3	dolichyl-diphosphooligosaccharideâ€”protein glycotransferase (EC 2.4.99.18); undecaprenyl-diphosphooligosaccharideâ€”protein glycotransferase (EC 2.4.99.19)
		GT69	1	1	1	1	1	1	1	4	1	1	GDP-Man: alpha-1,3-mannosyltransferase (EC 2.4.1.-)
		GT7	0	1	1	1	0	1	1	1	1	1	lactose synthase (EC 2.4.1.22); beta-N-acetylglucosaminyl-glycopeptide beta-1,4-galactosyltransferase (EC 2.4.1.38); N-acetyllactosamine synthase (EC 2.4.1.90); xylosylprotein beta-4-galactosyltransferase (EC 2.4.1.133); UDP-Gal: neolactotriaosylceramide beta-1,4-galactosyltransferase (EC 2.4.1.275); beta-1,4-N-acetylglucosaminyltransferase (EC 2.4.1.-)
		GT8	2	1	2	2	6	1	1	2	2	2	lipopolysaccharide alpha-1,3-galactosyltransferase (EC 2.4.1.44); UDP-Glc: (glucosyl)lipopolysaccharide alpha-1,2-glucosyltransferase (EC 2.4.1.-); lipopolysaccharide glucosyltransferase 1 (EC 2.4.1.58); glycogenin glucosyltransferase (EC 2.4.1.186); inositol 1-alpha-galactosyltransferase (galactinol synthase) (EC 2.4.1.123); homogalacturonan alpha-1,4-galacturonosyltransferase (EC 2.4.1.43); UDP…
		GT90	1	1	1	1	0	1	1	2	3	1	UDP-Xyl: (mannosyl) glucuronoxylomannan/galactoxylomannan beta-1,2-xylosyltransferase (EC 2.4.2.-); UDP-Glc: protein O-beta-glucosyltransferase (EC 2.4.1.-); UDP-Xyl: protein O-beta-xylosyltransferase (EC 2.4.2.-)
		GT92	0	0	0	0	1	1	0	0	1	1	UDP-Gal: N-glycan core alpha-1,6-fucoside beta-1,4-galactosyltransferase (EC 2.4.1.-); UDP-Gal: beta-galactoside beta-1,4-galactosyltransferase (EC 2.4.1.-)
	Polysaccharide Lyases (PLs)	PL0	1	1	1	1	1	1	2	1	1	1	Polysaccharide lyases not yet assigned to a family.
		PL1	6	2	10	11	2	7	0	0	0	0	pectate lyase (EC 4.2.2.2); exo-pectate lyase (EC 4.2.2.9); pectin lyase (EC 4.2.2.10).
		PL14	3	3	4	3	2	2	3	2	3	3	alginate lyase (EC 4.2.2.3); exo-oligoalginate lyase (EC 4.2.2.26); beta-1,4-glucuronan lyase (EC 4.2.2.14)
		PL26	1	1	1	1	0	2	0	0	0	0	rhamnogalacturonan exolyase (EC 4.2.2.24).
		PL3	2	0	3	2	0	1	0	0	0	0	pectate lyase (EC 4.2.2.2).
		PL4	2	1	4	2	1	2	3	0	0	1	rhamnogalacturonan endolyase (EC 4.2.2.23).
		PL7	0	0	0	0	2	0	0	0	0	0	poly(beta-mannuronate) lyase / M-specific alginate lyase (EC 4.2.2.3); alpha-L-guluronate lyase / G-specific alginate lyase (EC 4.2.2.11); poly-(MG)-lyase / MG-specific alginate lyase (EC 4.2.2.-); endo-beta-1,4-glucuronan lyase (EC 4.2.2.14)
	Total		384	459	518	394	443	484	414	304	367	290

[truncated: 14 more sheets: Table S10, Table S11, Table S12, Table S13, Table S14, Figure S1, Figure S2, Figure S3, Figure S4, Figure S5, Figure S6, Figure S7, Figure S8, Figure S9]
